# Supplementary material for: Evaluating the diagnostic accuracy of TpN17 and TmpA recombinant proteins in syphilis detection: a phase II study
Source: Front Microbiol. 2024 Feb 27;15:1348437. doi: 10.3389/fmicb.2024.1348437 (PMC10929016; doi:10.3389/fmicb.2024.1348437)
Supplement: Supplementary file 1 [file Table_1.xlsx]

## Sheet: S1 Table
Sample	Sera characterization
	VDRL	ELISA (IgG)	FTA-ABS (IgG)
T. pallidum-negative sample 1	NON-REAGENT	0.304197	NON-REAGENT
T. pallidum-negative sample 2	NON-REAGENT	0.323062	NON-REAGENT
T. pallidum-negative sample 3	NON-REAGENT	0.213174	NON-REAGENT
T. pallidum-negative sample 4	NON-REAGENT	0.294293	NON-REAGENT
T. pallidum-negative sample 5	NON-REAGENT	0.278258	NON-REAGENT
T. pallidum-negative sample 6	NON-REAGENT	0.23534	NON-REAGENT
T. pallidum-negative sample 7	NON-REAGENT	0.274957	NON-REAGENT
T. pallidum-negative sample 8	NON-REAGENT	0.25845	NON-REAGENT
T. pallidum-negative sample 9	NON-REAGENT	0.239585	NON-REAGENT
T. pallidum-negative sample 10	NON-REAGENT	0.239585	NON-REAGENT
T. pallidum-negative sample 11	NON-REAGENT	0.207515	NON-REAGENT
T. pallidum-negative sample 12	NON-REAGENT	0.241943	NON-REAGENT
T. pallidum-negative sample 13	NON-REAGENT	0.437195	NON-REAGENT
T. pallidum-negative sample 14	NON-REAGENT	0.246659	NON-REAGENT
T. pallidum-negative sample 15	NON-REAGENT	0.245244	NON-REAGENT
T. pallidum-negative sample 16	NON-REAGENT	0.249961	NON-REAGENT
T. pallidum-negative sample 17	NON-REAGENT	0.282031	NON-REAGENT
T. pallidum-negative sample 18	NON-REAGENT	0.218362	NON-REAGENT
T. pallidum-negative sample 19	NON-REAGENT	0.253734	NON-REAGENT
T. pallidum-negative sample 20	NON-REAGENT	0.251376	NON-REAGENT
T. pallidum-negative sample 21	NON-REAGENT	0.360792	NON-REAGENT
T. pallidum-negative sample 22	NON-REAGENT	0.486244	NON-REAGENT
T. pallidum-negative sample 23	NON-REAGENT	0.241943	NON-REAGENT
T. pallidum-negative sample 24	NON-REAGENT	0.294765	NON-REAGENT
T. pallidum-negative sample 25	NON-REAGENT	0.228738	NON-REAGENT
T. pallidum-negative sample 26	NON-REAGENT	0.286276	NON-REAGENT
T. pallidum-negative sample 27	NON-REAGENT	0.267411	NON-REAGENT
T. pallidum-negative sample 28	NON-REAGENT	0.237227	NON-REAGENT
T. pallidum-negative sample 29	NON-REAGENT	0.260808	NON-REAGENT
T. pallidum-negative sample 30	NON-REAGENT	0.349002	NON-REAGENT
T. pallidum-negative sample 31	NON-REAGENT	0.27873	NON-REAGENT
T. pallidum-negative sample 32	NON-REAGENT	0.342399	NON-REAGENT
T. pallidum-negative sample 33	NON-REAGENT	0.302311	NON-REAGENT
T. pallidum-negative sample 34	NON-REAGENT	0.258922	NON-REAGENT
T. pallidum-negative sample 35	NON-REAGENT	0.229681	NON-REAGENT
T. pallidum-negative sample 36	NON-REAGENT	0.230624	NON-REAGENT
T. pallidum-negative sample 37	NON-REAGENT	0.272599	NON-REAGENT
T. pallidum-negative sample 38	NON-REAGENT	0.246659	NON-REAGENT
T. pallidum-negative sample 39	NON-REAGENT	0.328722	NON-REAGENT
T. pallidum-negative sample 40	NON-REAGENT	0.245244	NON-REAGENT
T. pallidum-negative sample 41	NON-REAGENT	0.272127	NON-REAGENT
T. pallidum-negative sample 42	NON-REAGENT	0.272127	NON-REAGENT
T. pallidum-negative sample 43	NON-REAGENT	0.204685	NON-REAGENT
T. pallidum-negative sample 44	NON-REAGENT	0.279673	NON-REAGENT
T. pallidum-negative sample 45	NON-REAGENT	0.268826	NON-REAGENT
T. pallidum-negative sample 46	NON-REAGENT	0.383902	NON-REAGENT
T. pallidum-negative sample 47	NON-REAGENT	0.26128	NON-REAGENT
T. pallidum-negative sample 48	NON-REAGENT	0.237227	NON-REAGENT
T. pallidum-negative sample 49	NON-REAGENT	0.241	NON-REAGENT
T. pallidum-negative sample 50	NON-REAGENT	0.274957	NON-REAGENT
T. pallidum-negative sample 51	NON-REAGENT	0.326364	NON-REAGENT
T. pallidum-negative sample 52	NON-REAGENT	0.303254	NON-REAGENT
T. pallidum-negative sample 53	NON-REAGENT	0.315516	NON-REAGENT
T. pallidum-negative sample 54	NON-REAGENT	0.306556	NON-REAGENT
T. pallidum-negative sample 55	NON-REAGENT	0.33108	NON-REAGENT
T. pallidum-negative sample 56	NON-REAGENT	0.252319	NON-REAGENT
T. pallidum-negative sample 57	NON-REAGENT	0.270712	NON-REAGENT
T. pallidum-negative sample 58	NON-REAGENT	0.227794	NON-REAGENT
T. pallidum-negative sample 59	NON-REAGENT	0.244301	NON-REAGENT
T. pallidum-negative sample 60	NON-REAGENT	0.228266	NON-REAGENT
T. pallidum-negative sample 61	NON-REAGENT	0.252319	NON-REAGENT
T. pallidum-negative sample 62	NON-REAGENT	0.270712	NON-REAGENT
T. pallidum-negative sample 63	NON-REAGENT	0.248546	NON-REAGENT
T. pallidum-negative sample 64	NON-REAGENT	0.290049	NON-REAGENT
T. pallidum-negative sample 65	NON-REAGENT	0.315045	NON-REAGENT
T. pallidum-negative sample 66	NON-REAGENT	0.602264	NON-REAGENT
T. pallidum-negative sample 67	NON-REAGENT	0.200912	NON-REAGENT
T. pallidum-negative sample 68	NON-REAGENT	0.319289	NON-REAGENT
T. pallidum-negative sample 69	NON-REAGENT	0.301839	NON-REAGENT
T. pallidum-negative sample 70	NON-REAGENT	0.270712	NON-REAGENT
T. pallidum-negative sample 71	NON-REAGENT	0.242415	NON-REAGENT
T. pallidum-negative sample 72	NON-REAGENT	0.242886	NON-REAGENT
T. pallidum-negative sample 73	NON-REAGENT	0.235812	NON-REAGENT
T. pallidum-negative sample 74	NON-REAGENT	0.315988	NON-REAGENT
T. pallidum-negative sample 75	NON-REAGENT	0.303254	NON-REAGENT
T. pallidum-negative sample 76	NON-REAGENT	0.273542	NON-REAGENT
T. pallidum-negative sample 77	NON-REAGENT	0.269297	NON-REAGENT
T. pallidum-negative sample 78	NON-REAGENT	0.321176	NON-REAGENT
T. pallidum-negative sample 79	NON-REAGENT	0.300896	NON-REAGENT
T. pallidum-negative sample 80	NON-REAGENT	0.30797	NON-REAGENT
T. pallidum-negative sample 81	NON-REAGENT	0.239113	NON-REAGENT
T. pallidum-negative sample 82	NON-REAGENT	0.287219	NON-REAGENT
T. pallidum-negative sample 83	NON-REAGENT	0.240528	NON-REAGENT
T. pallidum-negative sample 84	NON-REAGENT	0.267882	NON-REAGENT
T. pallidum-negative sample 85	NON-REAGENT	0.250164	NON-REAGENT
T. pallidum-negative sample 86	NON-REAGENT	0.238391	NON-REAGENT
T. pallidum-negative sample 87	NON-REAGENT	0.306573	NON-REAGENT
T. pallidum-negative sample 88	NON-REAGENT	0.24673	NON-REAGENT
T. pallidum-negative sample 89	NON-REAGENT	0.33208	NON-REAGENT
T. pallidum-negative sample 90	NON-REAGENT	0.405167	NON-REAGENT
T. pallidum-negative sample 91	NON-REAGENT	0.29431	NON-REAGENT
T. pallidum-negative sample 92	NON-REAGENT	0.254578	NON-REAGENT
T. pallidum-negative sample 93	NON-REAGENT	0.257521	NON-REAGENT
T. pallidum-negative sample 94	NON-REAGENT	0.33257	NON-REAGENT
T. pallidum-negative sample 95	NON-REAGENT	0.347776	NON-REAGENT
T. pallidum-negative sample 96	NON-REAGENT	0.245749	NON-REAGENT
T. pallidum-negative sample 97	NON-REAGENT	0.258993	NON-REAGENT
T. pallidum-negative sample 98	NON-REAGENT	0.242315	NON-REAGENT
T. pallidum-negative sample 99	NON-REAGENT	0.278123	NON-REAGENT
T. pallidum-negative sample 100	NON-REAGENT	0.207489	NON-REAGENT
T. pallidum-negative sample 101	NON-REAGENT	0.261936	NON-REAGENT
T. pallidum-negative sample 102	NON-REAGENT	0.263407	NON-REAGENT
T. pallidum-negative sample 103	NON-REAGENT	0.305101	NON-REAGENT
T. pallidum-negative sample 104	NON-REAGENT	0.310497	NON-REAGENT
T. pallidum-negative sample 105	NON-REAGENT	0.227109	NON-REAGENT
T. pallidum-negative sample 106	NON-REAGENT	0.281557	NON-REAGENT
T. pallidum-negative sample 107	NON-REAGENT	0.239863	NON-REAGENT
T. pallidum-negative sample 108	NON-REAGENT	0.289405	NON-REAGENT
T. pallidum-negative sample 109	NON-REAGENT	0.211413	NON-REAGENT
T. pallidum-negative sample 110	NON-REAGENT	0.238391	NON-REAGENT
T. pallidum-negative sample 111	NON-REAGENT	0.339438	NON-REAGENT
T. pallidum-negative sample 112	NON-REAGENT	0.255559	NON-REAGENT
T. pallidum-negative sample 113	NON-REAGENT	0.485612	NON-REAGENT
T. pallidum-negative sample 114	NON-REAGENT	0.295782	NON-REAGENT
T. pallidum-negative sample 115	NON-REAGENT	0.291367	NON-REAGENT
T. pallidum-negative sample 116	NON-REAGENT	0.24673	NON-REAGENT
T. pallidum-negative sample 117	NON-REAGENT	0.251145	NON-REAGENT
T. pallidum-negative sample 118	NON-REAGENT	0.84467	NON-REAGENT
T. pallidum-negative sample 119	NON-REAGENT	0.245258	NON-REAGENT
T. pallidum-negative sample 120	NON-REAGENT	0.234957	NON-REAGENT
T. pallidum-negative sample 121	NON-REAGENT	0.214356	NON-REAGENT
T. pallidum-negative sample 122	NON-REAGENT	0.231033	NON-REAGENT
T. pallidum-negative sample 123	NON-REAGENT	0.226619	NON-REAGENT
T. pallidum-negative sample 124	NON-REAGENT	0.259974	NON-REAGENT
T. pallidum-negative sample 125	NON-REAGENT	0.314421	NON-REAGENT
T. pallidum-negative sample 126	NON-REAGENT	0.229071	NON-REAGENT
T. pallidum-negative sample 127	NON-REAGENT	0.234467	NON-REAGENT
T. pallidum-negative sample 128	NON-REAGENT	0.226128	NON-REAGENT
T. pallidum-negative sample 129	NON-REAGENT	0.333061	NON-REAGENT
T. pallidum-negative sample 130	NON-REAGENT	0.36053	NON-REAGENT
T. pallidum-negative sample 131	NON-REAGENT	0.339438	NON-REAGENT
T. pallidum-negative sample 132	NON-REAGENT	0.277632	NON-REAGENT
T. pallidum-negative sample 133	NON-REAGENT	0.292348	NON-REAGENT
T. pallidum-negative sample 134	NON-REAGENT	0.476292	NON-REAGENT
T. pallidum-negative sample 135	NON-REAGENT	0.33208	NON-REAGENT
T. pallidum-negative sample 136	NON-REAGENT	0.3983	NON-REAGENT
T. pallidum-negative sample 137	NON-REAGENT	0.323741	NON-REAGENT
T. pallidum-negative sample 138	NON-REAGENT	0.271256	NON-REAGENT
T. pallidum-negative sample 139	NON-REAGENT	0.297253	NON-REAGENT
T. pallidum-negative sample 140	NON-REAGENT	0.238391	NON-REAGENT
T. pallidum-negative sample 141	NON-REAGENT	0.272727	NON-REAGENT
T. pallidum-negative sample 142	NON-REAGENT	0.248692	NON-REAGENT
T. pallidum-negative sample 143	NON-REAGENT	0.404676	NON-REAGENT
T. pallidum-negative sample 144	NON-REAGENT	0.288424	NON-REAGENT
T. pallidum-negative sample 145	NON-REAGENT	0.253597	NON-REAGENT
T. pallidum-negative sample 146	NON-REAGENT	0.287443	NON-REAGENT
T. pallidum-negative sample 147	NON-REAGENT	0.479235	NON-REAGENT
T. pallidum-negative sample 148	NON-REAGENT	0.326194	NON-REAGENT
T. pallidum-negative sample 149	NON-REAGENT	0.254578	NON-REAGENT
T. pallidum-negative sample 150	NON-REAGENT	0.347286	NON-REAGENT
T. pallidum-negative sample 151	NON-REAGENT	0.296763	NON-REAGENT
T. pallidum-negative sample 152	NON-REAGENT	0.266841	NON-REAGENT
T. pallidum-negative sample 153	NON-REAGENT	0.254578	NON-REAGENT
T. pallidum-negative sample 154	NON-REAGENT	0.274689	NON-REAGENT
T. pallidum-negative sample 155	NON-REAGENT	0.454218	NON-REAGENT
T. pallidum-negative sample 156	NON-REAGENT	0.444899	NON-REAGENT
T. pallidum-negative sample 157	NON-REAGENT	0.240844	NON-REAGENT
T. pallidum-negative sample 158	NON-REAGENT	0.23741	NON-REAGENT
T. pallidum-negative sample 159	NON-REAGENT	0.36102	NON-REAGENT
T. pallidum-negative sample 160	NON-REAGENT	0.305101	NON-REAGENT
T. pallidum-negative sample 161	NON-REAGENT	0.300687	NON-REAGENT
T. pallidum-negative sample 162	NON-REAGENT	0.310988	NON-REAGENT
T. pallidum-negative sample 163	NON-REAGENT	0.262909	NON-REAGENT
T. pallidum-negative sample 164	NON-REAGENT	0.248249	NON-REAGENT
T. pallidum-negative sample 165	NON-REAGENT	0.257045	NON-REAGENT
T. pallidum-negative sample 166	NON-REAGENT	0.360645	NON-REAGENT
T. pallidum-negative sample 167	NON-REAGENT	0.238964	NON-REAGENT
T. pallidum-negative sample 168	NON-REAGENT	0.258022	NON-REAGENT
T. pallidum-negative sample 169	NON-REAGENT	0.286855	NON-REAGENT
T. pallidum-negative sample 170	NON-REAGENT	0.273172	NON-REAGENT
T. pallidum-negative sample 171	NON-REAGENT	0.228213	NON-REAGENT
T. pallidum-negative sample 172	NON-REAGENT	0.250692	NON-REAGENT
T. pallidum-negative sample 173	NON-REAGENT	0.24776	NON-REAGENT
T. pallidum-negative sample 174	NON-REAGENT	0.309334	NON-REAGENT
T. pallidum-negative sample 175	NON-REAGENT	0.259977	NON-REAGENT
T. pallidum-negative sample 176	NON-REAGENT	0.314709	NON-REAGENT
T. pallidum-negative sample 177	NON-REAGENT	0.355104	NON-REAGENT
T. pallidum-negative sample 178	NON-REAGENT	0.455166	NON-REAGENT
T. pallidum-negative sample 179	NON-REAGENT	0.343469	NON-REAGENT
T. pallidum-negative sample 180	NON-REAGENT	0.765126	NON-REAGENT
T. pallidum-negative sample 181	NON-REAGENT	0.482625	NON-REAGENT
T. pallidum-negative sample 182	NON-REAGENT	0.341607	NON-REAGENT
T. pallidum-negative sample 183	NON-REAGENT	0.355569	NON-REAGENT
T. pallidum-negative sample 184	NON-REAGENT	0.37977	NON-REAGENT
T. pallidum-negative sample 185	NON-REAGENT	0.425845	NON-REAGENT
T. pallidum-negative sample 186	NON-REAGENT	0.341142	NON-REAGENT
T. pallidum-negative sample 187	NON-REAGENT	0.348588	NON-REAGENT
T. pallidum-negative sample 188	NON-REAGENT	0.292274	NON-REAGENT
T. pallidum-negative sample 189	NON-REAGENT	0.659479	NON-REAGENT
T. pallidum-negative sample 190	NON-REAGENT	0.976419	NON-REAGENT
T. pallidum-negative sample 191	NON-REAGENT	0.407695	NON-REAGENT
T. pallidum-positive sample 1	1;1	8.92227	REAGENT
T. pallidum-positive sample 2	0.5	11.0696	REAGENT
T. pallidum-positive sample 3	0.0625	8.10368	REAGENT
T. pallidum-positive sample 4	0.03125	11.3115	REAGENT
T. pallidum-positive sample 5	0.0625	10.8007	REAGENT
T. pallidum-positive sample 6	0.0078125	7.21983	REAGENT
T. pallidum-positive sample 7	1;1	3.94434	REAGENT
T. pallidum-positive sample 8	0.015625	10.2415	REAGENT
T. pallidum-positive sample 9	0.00390625	11.0893	REAGENT
T. pallidum-positive sample 10	0.015625	8.91217	REAGENT
T. pallidum-positive sample 11	0.25	9.24594	REAGENT
T. pallidum-positive sample 12	0.125	7.49539	REAGENT
T. pallidum-positive sample 13	1/1024	10.0045	REAGENT
T. pallidum-positive sample 14	0.015625	10.864	REAGENT
T. pallidum-positive sample 15	0.0625	8.71927	REAGENT
T. pallidum-positive sample 16	0.03125	7.08169	REAGENT
T. pallidum-positive sample 17	0.03125	10.5579	REAGENT
T. pallidum-positive sample 18	0.25	8.1544	REAGENT
T. pallidum-positive sample 19	0.015625	11.772	REAGENT
T. pallidum-positive sample 20	0.25	9.30303	REAGENT
T. pallidum-positive sample 21	0.25	9.91203	REAGENT
T. pallidum-positive sample 22	0.015625	10.443	REAGENT
T. pallidum-positive sample 23	0.125	10.9771	REAGENT
T. pallidum-positive sample 24	0.00195312	10.8037	REAGENT
T. pallidum-positive sample 25	0.125	9.89318	REAGENT
T. pallidum-positive sample 26	0.015625	8.82585	REAGENT
T. pallidum-positive sample 27	0.015625	11.6683	REAGENT
T. pallidum-positive sample 28	0.25	10.4928	REAGENT
T. pallidum-positive sample 29	0.125	10.2738	REAGENT
T. pallidum-positive sample 30	0.0625	8.60862	REAGENT
T. pallidum-positive sample 31	0.125	8.11594	REAGENT
T. pallidum-positive sample 32	0.25	10.6526	REAGENT
T. pallidum-positive sample 33	0.125	10.8999	REAGENT
T. pallidum-positive sample 34	0.015625	10.5301	REAGENT
T. pallidum-positive sample 35	0.25	8.92183	REAGENT
T. pallidum-positive sample 36	0.03125	8.62882	REAGENT
T. pallidum-positive sample 37	0.00390625	10.7671	REAGENT
T. pallidum-positive sample 38	0.03125	10.1122	REAGENT
T. pallidum-positive sample 39	0.25	9.33421	REAGENT
T. pallidum-positive sample 40	NON-REAGENT	10.5626	REAGENT
T. pallidum-positive sample 41	0.015625	9.29174	REAGENT
T. pallidum-positive sample 42	0.0625	9.79847	REAGENT
T. pallidum-positive sample 43	0.25	9.81553	REAGENT
T. pallidum-positive sample 44	0.125	8.065	REAGENT
T. pallidum-positive sample 45	0.00195312	5.49583	REAGENT
T. pallidum-positive sample 46	0.00195312	11.4385	REAGENT
T. pallidum-positive sample 47	0.0078125	6.86041	REAGENT
T. pallidum-positive sample 48	0.00195312	8.47387	REAGENT
T. pallidum-positive sample 49	0.125	9.20026	REAGENT
T. pallidum-positive sample 50	0.00390625	10.5664	REAGENT
T. pallidum-positive sample 51	0.25	9.35368	REAGENT
T. pallidum-positive sample 52	0.015625	7.75362	REAGENT
T. pallidum-positive sample 53	1;1	9.04216	REAGENT
T. pallidum-positive sample 54	0.015625	6.14581	REAGENT
T. pallidum-positive sample 55	0.125	10.3514	REAGENT
T. pallidum-positive sample 56	0.25	3.77075	REAGENT
T. pallidum-positive sample 57	0.5	4.13555	REAGENT
T. pallidum-positive sample 58	0.25	8.55655	REAGENT
T. pallidum-positive sample 59	0.25	7.24726	REAGENT
T. pallidum-positive sample 60	0.0625	10.8039	REAGENT
T. pallidum-positive sample 61	0.125	10.2347	REAGENT
T. pallidum-positive sample 62	1;1	8.46201	REAGENT
T. pallidum-positive sample 63	0.015625	7.03601	REAGENT
T. pallidum-positive sample 64	0.0625	9.30341	REAGENT
T. pallidum-positive sample 65	0.0625	11.4556	REAGENT
T. pallidum-positive sample 66	1;1	7.08438	REAGENT
T. pallidum-positive sample 67	0.0625	7.59246	REAGENT
T. pallidum-positive sample 68	0.125	10.5382	REAGENT
T. pallidum-positive sample 69	0.0078125	9.20334	REAGENT
T. pallidum-positive sample 70	0.03125	10.3761	REAGENT
T. pallidum-positive sample 71	0.125	9.23671	REAGENT
T. pallidum-positive sample 72	0.015625	9.57927	REAGENT
T. pallidum-positive sample 73	0.0625	9.88798	REAGENT
T. pallidum-positive sample 74	0.125	10.7352	REAGENT
T. pallidum-positive sample 75	0.25	10.1073	REAGENT
T. pallidum-positive sample 76	0.125	5.70048	REAGENT
T. pallidum-positive sample 77	0.25	10.5067	REAGENT
T. pallidum-positive sample 78	0.25	8.97262	REAGENT
T. pallidum-positive sample 79	0.0078125	10.4533	REAGENT
T. pallidum-positive sample 80	0.03125	9.5368	REAGENT
T. pallidum-positive sample 81	0.03125	8.12121	REAGENT
T. pallidum-positive sample 82	0.0625	8.00351	REAGENT
T. pallidum-positive sample 83	0.0625	9.68627	REAGENT
T. pallidum-positive sample 84	0.0078125	8.8643	REAGENT
T. pallidum-positive sample 85	0.015625	8.50233	REAGENT
T. pallidum-positive sample 86	0.125	10.1565	REAGENT
T. pallidum-positive sample 87	0.0078125	7.7892	REAGENT
T. pallidum-positive sample 88	0.25	2.58813	REAGENT
T. pallidum-positive sample 89	0.25	8.10013	REAGENT
T. pallidum-positive sample 90	0.0625	10.3316	REAGENT
T. pallidum-positive sample 91	0.5	7.45287	REAGENT
T. pallidum-positive sample 92	0.25	7.79758	REAGENT
T. pallidum-positive sample 93	0.125	6.80296	REAGENT
T. pallidum-positive sample 94	0.00195312	7.07899	REAGENT
T. pallidum-positive sample 95	0.125	11.1436	REAGENT
T. pallidum-positive sample 96	0.25	8.70531	REAGENT
T. pallidum-positive sample 97	0.125	10.5678	REAGENT
T. pallidum-positive sample 98	0.03125	10.6028	REAGENT
T. pallidum-positive sample 99	0.0625	10.8981	REAGENT
T. pallidum-positive sample 100	0.0625	11.2177	REAGENT
T. pallidum-positive sample 101	0.0078125	8.09605	REAGENT
T. pallidum-positive sample 102	0.125	7.45377	REAGENT
T. pallidum-positive sample 103	0.0078125	11.7998	REAGENT
T. pallidum-positive sample 104	0.5	10.6813	REAGENT
T. pallidum-positive sample 105	0.25	9.95018	REAGENT
T. pallidum-positive sample 106	0.03125	11.5009	REAGENT
T. pallidum-positive sample 107	0.03125	11.5229	REAGENT
T. pallidum-positive sample 108	0.0078125	8.58752	REAGENT
T. pallidum-positive sample 109	0.0625	10.4854	REAGENT
T. pallidum-positive sample 110	0.015625	7.16472	REAGENT
T. pallidum-positive sample 111	0.25	10.7455	REAGENT
T. pallidum-positive sample 112	0.00390625	9.1912	REAGENT
T. pallidum-positive sample 113	0.125	10.3965	REAGENT
T. pallidum-positive sample 114	0.00390625	11.4547	REAGENT
T. pallidum-positive sample 115	0.25	10.452	REAGENT
T. pallidum-positive sample 116	0.0078125	11.0687	REAGENT
T. pallidum-positive sample 117	0.0078125	10.9188	REAGENT
T. pallidum-positive sample 118	0.00195312	11.2343	REAGENT
T. pallidum-positive sample 119	0.25	8.20646	REAGENT
T. pallidum-positive sample 120	0.0625	11.3514	REAGENT
T. pallidum-positive sample 121	0.015625	11.4502	REAGENT
T. pallidum-positive sample 122	0.0078125	11.1284	REAGENT
T. pallidum-positive sample 123	0.0625	8.57226	REAGENT
T. pallidum-positive sample 124	1/1024	8.9982	REAGENT
T. pallidum-positive sample 125	0.0078125	10.5408	REAGENT
T. pallidum-positive sample 126	0.0078125	8.50135	REAGENT
T. pallidum-positive sample 127	0.0078125	8.90978	REAGENT
T. pallidum-positive sample 128	1/1024	8.10952	REAGENT
T. pallidum-positive sample 129	0.015625	9.84619	REAGENT
T. pallidum-positive sample 130	0.00390625	8.91887	REAGENT
T. pallidum-positive sample 131	0.25	9.27362	REAGENT
T. pallidum-positive sample 132	1/1024	9.56879	REAGENT
T. pallidum-positive sample 133	0.5	9.74039	REAGENT
T. pallidum-positive sample 134	1;1	9.28678	REAGENT
T. pallidum-positive sample 135	0.5	6.66974	REAGENT
T. pallidum-positive sample 136	0.0078125	11.0272	REAGENT
T. pallidum-positive sample 137	0.0078125	6.67545	REAGENT
T. pallidum-positive sample 138	0.00195312	9.15503	REAGENT
T. pallidum-positive sample 139	0.03125	10.3742	REAGENT
T. pallidum-positive sample 140	0.03125	11.0624	REAGENT
T. pallidum-positive sample 141	0.0078125	10.4471	REAGENT
T. pallidum-positive sample 142	0.03125	9.5863	REAGENT
T. pallidum-positive sample 143	0.0625	7.02942	REAGENT
T. pallidum-positive sample 144	0.25	7.96047	REAGENT
T. pallidum-positive sample 145	0.03125	8.86122	REAGENT
T. pallidum-positive sample 146	0.03125	7	REAGENT
T. pallidum-positive sample 147	0.00390625	6.68028	REAGENT
T. pallidum-positive sample 148	0.5	8.065	REAGENT
T. pallidum-positive sample 149	0.0078125	8.08871	REAGENT
T. pallidum-positive sample 150	0.125	9.06192	REAGENT
T. pallidum-positive sample 151	1/1024	10.5375	REAGENT
T. pallidum-positive sample 152	0.015625	6.06588	REAGENT
T. pallidum-positive sample 153	0.00195312	10.9969	REAGENT
T. pallidum-positive sample 154	0.5	8.67282	REAGENT
T. pallidum-positive sample 155	0.5	6.87967	REAGENT
T. pallidum-positive sample 156	0.5	9.65525	REAGENT
T. pallidum-positive sample 157	0.015625	10.296	REAGENT
T. pallidum-positive sample 158	1;1	8.58103	REAGENT
T. pallidum-positive sample 159	0.015625	3.15898	REAGENT
T. pallidum-positive sample 160	0.03125	8.54238	REAGENT
T. pallidum-positive sample 161	0.0078125	9.56039	REAGENT
T. pallidum-positive sample 162	0.0078125	6.49539	REAGENT
T. pallidum-positive sample 163	0.25	8.21168	REAGENT
T. pallidum-positive sample 164	1;1	5.13878	REAGENT
T. pallidum-positive sample 165	0.5	9.93852	REAGENT
T. pallidum-positive sample 166	0.5	7.37593	REAGENT
T. pallidum-positive sample 167	0.00390625	6.54194	REAGENT
T. pallidum-positive sample 168	0.125	9.21563	REAGENT
T. pallidum-positive sample 169	0.125	10.0316	REAGENT
T. pallidum-positive sample 170	0.0625	7.87659	REAGENT
T. pallidum-positive sample 171	0.0625	8.2354	REAGENT
T. pallidum-positive sample 172	0.5	8.92139	REAGENT
T. pallidum-positive sample 173	0.0625	9.25516	REAGENT
T. pallidum-positive sample 174	0.125	9.37857	REAGENT
T. pallidum-positive sample 175	0.0078125	10.3395	REAGENT
T. pallidum-positive sample 176	0.0078125	10.0918	REAGENT
T. pallidum-positive sample 177	0.03125	9.11682	REAGENT
T. pallidum-positive sample 178	0.015625	8.61001	REAGENT
T. pallidum-positive sample 179	NON-REAGENT	9.94027	REAGENT
T. pallidum-positive sample 180	0.125	10.3601	REAGENT
