# Supplementary material for: Evaluating the diagnostic accuracy of TpN17 and TmpA recombinant proteins in syphilis detection: a phase II study
Source: Front Microbiol. 2024 Feb 27;15:1348437. doi: 10.3389/fmicb.2024.1348437 (PMC10929016; doi:10.3389/fmicb.2024.1348437)
Supplement: Supplementary file 2 [file Table_2.xlsx]

## Sheet: S2 Table
Sample	Sera characterization
	VDRL	ELISA (IgG)	FTA-ABS (IgG)
Chagas-positive sample 1	NON-REAGENT	0.523142	NEGATIVE
Chagas-positive sample 2	NON-REAGENT	0.278635	NEGATIVE
Chagas-positive sample 3	NON-REAGENT	0.441795	NEGATIVE
Chagas-positive sample 4	NON-REAGENT	0.475456	NEGATIVE
Chagas-positive sample 5	NON-REAGENT	0.294185	NEGATIVE
Chagas-positive sample 6	NON-REAGENT	0.302945	NEGATIVE
Chagas-positive sample 7	NON-REAGENT	0.267839	NEGATIVE
Chagas-positive sample 8	NON-REAGENT	0.298492	NEGATIVE
Chagas-positive sample 9	NON-REAGENT	0.311828	NEGATIVE
Chagas-positive sample 10	NON-REAGENT	0.273367	NEGATIVE
Chagas-positive sample 11	NON-REAGENT	0.405528	NEGATIVE
Chagas-positive sample 12	NON-REAGENT	0.379149	NEGATIVE
Chagas-positive sample 13	NON-REAGENT	0.215075	NEGATIVE
Chagas-positive sample 14	NON-REAGENT	0.475456	NEGATIVE
Chagas-positive sample 15	NON-REAGENT	0.335671	NEGATIVE
Chagas-positive sample 16	NON-REAGENT	0.316971	NEGATIVE
Chagas-positive sample 17	NON-REAGENT	0.320085	NEGATIVE
Chagas-positive sample 18	NON-REAGENT	0.383824	NEGATIVE
Chagas-positive sample 19	NON-REAGENT	0.309023	NEGATIVE
Chagas-positive sample 20	NON-REAGENT	0.392239	NEGATIVE
Chagas-positive sample 21	NON-REAGENT	0.43338	NEGATIVE
Chagas-positive sample 22	NON-REAGENT	0.250329	NEGATIVE
Chagas-positive sample 23	NON-REAGENT	0.315101	NEGATIVE
Chagas-positive sample 24	NON-REAGENT	0.374942	NEGATIVE
Chagas-positive sample 25	NON-REAGENT	0.311288	NEGATIVE
Chagas-positive sample 26	NON-REAGENT	0.262909	NEGATIVE
Chagas-positive sample 27	NON-REAGENT	0.361851	NEGATIVE
Chagas-positive sample 28	NON-REAGENT	0.436653	NEGATIVE
Chagas-positive sample 29	NON-REAGENT	0.596188	NEGATIVE
Chagas-positive sample 30	NON-REAGENT	0.264322	NEGATIVE
Chagas-positive sample 31	NON-REAGENT	0.248241	NEGATIVE
Chagas-positive sample 32	NON-REAGENT	0.237688	NEGATIVE
Chagas-positive sample 33	NON-REAGENT	0.321646	NEGATIVE
Chagas-positive sample 34	NON-REAGENT	0.291173	NEGATIVE
Chagas-positive sample 35	NON-REAGENT	0.30388	NEGATIVE
Chagas-positive sample 36	NON-REAGENT	0.646096	NEGATIVE
Chagas-positive sample 37	NON-REAGENT	0.26128	NEGATIVE
Chagas-positive sample 38	NON-REAGENT	0.327723	NEGATIVE
Chagas-positive sample 39	NON-REAGENT	0.30347	NEGATIVE
Chagas-positive sample 40	NON-REAGENT	0.29079	NEGATIVE
Chagas-positive sample 41	NON-REAGENT	0.225908	NEGATIVE
Chagas-positive sample 42	NON-REAGENT	0.232039	NEGATIVE
Chagas-positive sample 43	NON-REAGENT	0.366059	NEGATIVE
Chagas-positive sample 44	NON-REAGENT	0.276843	NEGATIVE
Chagas-positive sample 45	NON-REAGENT	0.22186	NEGATIVE
Chagas-positive sample 46	NON-REAGENT	0.348294	NEGATIVE
Chagas-positive sample 47	NON-REAGENT	0.549764	NEGATIVE
Chagas-positive sample 48	NON-REAGENT	0.252647	NEGATIVE
Chagas-positive sample 49	NON-REAGENT	0.243851	NEGATIVE
Chagas-positive sample 50	NON-REAGENT	0.370734	NEGATIVE
Chagas-positive sample 51	NON-REAGENT	0.423095	NEGATIVE
Chagas-positive sample 52	NON-REAGENT	0.29223	NEGATIVE
Chagas-positive sample 53	NON-REAGENT	0.289855	NEGATIVE
Chagas-positive sample 54	NON-REAGENT	0.289416	NEGATIVE
Chagas-positive sample 55	NON-REAGENT	0.293368	NEGATIVE
Chagas-positive sample 56	NON-REAGENT	0.295477	NEGATIVE
Chagas-positive sample 57	NON-REAGENT	0.321915	NEGATIVE
Chagas-positive sample 58	NON-REAGENT	0.176382	NEGATIVE
Chagas-positive sample 59	NON-REAGENT	0.2657	NEGATIVE
Chagas-positive sample 60	NON-REAGENT	0.271849	NEGATIVE
Chagas-positive sample 61	NON-REAGENT	0.280193	NEGATIVE
Chagas-positive sample 62	NON-REAGENT	0.270971	NEGATIVE
Chagas-positive sample 63	NON-REAGENT	0.428634	NEGATIVE
Chagas-positive sample 64	NON-REAGENT	0.213568	NEGATIVE
Chagas-positive sample 65	NON-REAGENT	0.235624	NEGATIVE
HBV-positive sample 1	NON-REAGENT	0.356709	NEGATIVE
HBV-positive sample 2	NON-REAGENT	0.412342	NEGATIVE
HBV-positive sample 3	NON-REAGENT	0.330528	NEGATIVE
HBV-positive sample 4	NON-REAGENT	0.345956	NEGATIVE
HBV-positive sample 5	NON-REAGENT	0.349229	NEGATIVE
HBV-positive sample 6	NON-REAGENT	0.478728	NEGATIVE
HBV-positive sample 7	NON-REAGENT	0.42403	NEGATIVE
HBV-positive sample 8	NON-REAGENT	0.299205	NEGATIVE
HBV-positive sample 9	NON-REAGENT	0.668069	NEGATIVE
HBV-positive sample 10	NON-REAGENT	0.569425	NEGATIVE
HBV-positive sample 11	NON-REAGENT	0.678822	NEGATIVE
HBV-positive sample 12	NON-REAGENT	0.404395	NEGATIVE
HBV-positive sample 13	NON-REAGENT	0.54979	NEGATIVE
HBV-positive sample 14	NON-REAGENT	0.623656	NEGATIVE
HBV-positive sample 15	NON-REAGENT	0.368864	NEGATIVE
HBV-positive sample 16	NON-REAGENT	0.346891	NEGATIVE
HBV-positive sample 17	NON-REAGENT	0.413745	NEGATIVE
HBV-positive sample 18	NON-REAGENT	0.370266	NEGATIVE
HBV-positive sample 19	NON-REAGENT	0.316036	NEGATIVE
HBV-positive sample 20	NON-REAGENT	0.31136	NEGATIVE
HBV-positive sample 21	NON-REAGENT	0.238897	NEGATIVE
HBV-positive sample 22	NON-REAGENT	0.353436	NEGATIVE
HBV-positive sample 23	NON-REAGENT	0.510051	NEGATIVE
HBV-positive sample 24	NON-REAGENT	0.411875	NEGATIVE
HBV-positive sample 25	NON-REAGENT	0.899486	NEGATIVE
HBV-positive sample 26	NON-REAGENT	0.528752	NEGATIVE
HBV-positive sample 27	NON-REAGENT	0.507714	NEGATIVE
HBV-positive sample 28	NON-REAGENT	0.362319	NEGATIVE
HBV-positive sample 29	NON-REAGENT	0.362786	NEGATIVE
HBV-positive sample 30	NON-REAGENT	0.481066	NEGATIVE
HBV-positive sample 31	NON-REAGENT	0.461898	NEGATIVE
HBV-positive sample 32	NON-REAGENT	0.373539	NEGATIVE
HBV-positive sample 33	NON-REAGENT	0.598878	NEGATIVE
HBV-positive sample 34	NON-REAGENT	0.449743	NEGATIVE
HBV-positive sample 35	NON-REAGENT	0.336606	NEGATIVE
HBV-positive sample 36	NON-REAGENT	0.268817	NEGATIVE
HBV-positive sample 37	NON-REAGENT	0.446938	NEGATIVE
HBV-positive sample 38	NON-REAGENT	0.340346	NEGATIVE
HBV-positive sample 39	NON-REAGENT	0.394109	NEGATIVE
HBV-positive sample 40	NON-REAGENT	0.290323	NEGATIVE
HBV-positive sample 41	NON-REAGENT	0.356241	NEGATIVE
HBV-positive sample 42	NON-REAGENT	0.703132	NEGATIVE
HBV-positive sample 43	NON-REAGENT	0.417485	NEGATIVE
HBV-positive sample 44	NON-REAGENT	0.370734	NEGATIVE
HBV-positive sample 45	NON-REAGENT	0.284712	NEGATIVE
HBV-positive sample 46	NON-REAGENT	0.400503	NEGATIVE
HBV-positive sample 47	NON-REAGENT	0.470854	NEGATIVE
HBV-positive sample 48	NON-REAGENT	0.244507	NEGATIVE
HBV-positive sample 49	NON-REAGENT	0.320243	NEGATIVE
HBV-positive sample 50	NON-REAGENT	0.293467	NEGATIVE
HBV-positive sample 51	NON-REAGENT	0.359179	NEGATIVE
HBV-positive sample 52	NON-REAGENT	0.279102	NEGATIVE
HBV-positive sample 53	NON-REAGENT	0.271859	NEGATIVE
HBV-positive sample 54	NON-REAGENT	0.469114	NEGATIVE
HBV-positive sample 55	NON-REAGENT	0.371119	NEGATIVE
HBV-positive sample 56	NON-REAGENT	0.35608	NEGATIVE
HBV-positive sample 57	NON-REAGENT	0.252261	NEGATIVE
HBV-positive sample 58	NON-REAGENT	0.313568	NEGATIVE
HBV-positive sample 59	NON-REAGENT	0.400712	NEGATIVE
HBV-positive sample 60	NON-REAGENT	0.342982	NEGATIVE
HBV-positive sample 61	NON-REAGENT	0.379851	NEGATIVE
HBV-positive sample 62	NON-REAGENT	0.346378	NEGATIVE
HBV-positive sample 63	NON-REAGENT	0.282827	NEGATIVE
HBV-positive sample 64	NON-REAGENT	0.349288	NEGATIVE
HBV-positive sample 65	NON-REAGENT	0.242714	NEGATIVE
HBV-positive sample 66	NON-REAGENT	0.266947	NEGATIVE
HBV-positive sample 67	NON-REAGENT	0.290955	NEGATIVE
HBV-positive sample 68	NON-REAGENT	0.242714	NEGATIVE
HBV-positive sample 69	NON-REAGENT	0.347236	NEGATIVE
HBV-positive sample 70	NON-REAGENT	0.346378	NEGATIVE
HBV-positive sample 71	NON-REAGENT	0.282827	NEGATIVE
HBV-positive sample 72	NON-REAGENT	0.349288	NEGATIVE
HBV-positive sample 73	NON-REAGENT	0.282945	NEGATIVE
HBV-positive sample 74	NON-REAGENT	0.213553	NEGATIVE
HBV-positive sample 75	NON-REAGENT	0.294185	NEGATIVE
HBV-positive sample 76	NON-REAGENT	0.262909	NEGATIVE
HBV-positive sample 77	NON-REAGENT	0.290764	NEGATIVE
HBV-positive sample 78	NON-REAGENT	0.259935	NEGATIVE
HBV-positive sample 79	NON-REAGENT	0.344221	NEGATIVE
HBV-positive sample 80	NON-REAGENT	0.340813	NEGATIVE
HCV-positive sample 1	NON-REAGENT	0.440006	NEGATIVE
HCV-positive sample 2	NON-REAGENT	0.743693	NEGATIVE
HCV-positive sample 3	NON-REAGENT	0.341041	NEGATIVE
HCV-positive sample 4	NON-REAGENT	0.483668	NEGATIVE
HCV-positive sample 5	NON-REAGENT	0.688389	NEGATIVE
HCV-positive sample 6	NON-REAGENT	0.401682	NEGATIVE
HCV-positive sample 7	NON-REAGENT	0.527329	NEGATIVE
HCV-positive sample 8	NON-REAGENT	0.387613	NEGATIVE
HCV-positive sample 9	NON-REAGENT	0.329398	NEGATIVE
HCV-positive sample 10	NON-REAGENT	0.470084	NEGATIVE
HCV-positive sample 11	NON-REAGENT	0.488034	NEGATIVE
HCV-positive sample 12	NON-REAGENT	0.333279	NEGATIVE
HCV-positive sample 13	NON-REAGENT	0.20603	NEGATIVE
HCV-positive sample 14	NON-REAGENT	0.438066	NEGATIVE
HCV-positive sample 15	NON-REAGENT	0.386643	NEGATIVE
HCV-positive sample 16	NON-REAGENT	0.386158	NEGATIVE
HCV-positive sample 17	NON-REAGENT	0.284282	NEGATIVE
HCV-positive sample 18	NON-REAGENT	0.231156	NEGATIVE
HCV-positive sample 19	NON-REAGENT	0.388098	NEGATIVE
HCV-positive sample 20	NON-REAGENT	0.194472	NEGATIVE
HCV-positive sample 21	NON-REAGENT	0.475906	NEGATIVE
HCV-positive sample 22	NON-REAGENT	0.215075	NEGATIVE
HCV-positive sample 23	NON-REAGENT	0.28593	NEGATIVE
HCV-positive sample 24	NON-REAGENT	0.343952	NEGATIVE
HCV-positive sample 25	NON-REAGENT	0.272362	NEGATIVE
HCV-positive sample 26	NON-REAGENT	0.259799	NEGATIVE
HCV-positive sample 27	NON-REAGENT	0.667839	NEGATIVE
HCV-positive sample 28	NON-REAGENT	0.248241	NEGATIVE
HCV-positive sample 29	NON-REAGENT	0.238191	NEGATIVE
HCV-positive sample 30	NON-REAGENT	0.301005	NEGATIVE
HCV-positive sample 31	NON-REAGENT	0.224121	NEGATIVE
HCV-positive sample 32	NON-REAGENT	0.220603	NEGATIVE
HCV-positive sample 33	NON-REAGENT	0.287678	NEGATIVE
HCV-positive sample 34	NON-REAGENT	0.335705	NEGATIVE
HCV-positive sample 35	NON-REAGENT	0.315578	NEGATIVE
HCV-positive sample 36	NON-REAGENT	0.419775	NEGATIVE
HCV-positive sample 37	NON-REAGENT	0.290275	NEGATIVE
HCV-positive sample 38	NON-REAGENT	0.313243	NEGATIVE
HCV-positive sample 39	NON-REAGENT	0.249226	NEGATIVE
HCV-positive sample 40	NON-REAGENT	0.248738	NEGATIVE
HCV-positive sample 41	NON-REAGENT	0.249226	NEGATIVE
HCV-positive sample 42	NON-REAGENT	0.299806	NEGATIVE
HCV-positive sample 43	NON-REAGENT	0.277975	NEGATIVE
HCV-positive sample 44	NON-REAGENT	0.241896	NEGATIVE
HCV-positive sample 45	NON-REAGENT	0.256068	NEGATIVE
HCV-positive sample 46	NON-REAGENT	0.238964	NEGATIVE
HCV-positive sample 47	NON-REAGENT	0.306113	NEGATIVE
HCV-positive sample 48	NON-REAGENT	0.321151	NEGATIVE
HCV-positive sample 49	NON-REAGENT	0.291559	NEGATIVE
HIV-positive sample 1	NON-REAGENT	0.28392	NEGATIVE
HIV-positive sample 2	NON-REAGENT	0.421608	NEGATIVE
HIV-positive sample 3	NON-REAGENT	0.263317	NEGATIVE
HIV-positive sample 4	NON-REAGENT	0.268844	NEGATIVE
HIV-positive sample 5	NON-REAGENT	0.308543	NEGATIVE
HIV-positive sample 6	NON-REAGENT	0.298995	NEGATIVE
HIV-positive sample 7	NON-REAGENT	0.242714	NEGATIVE
HIV-positive sample 8	NON-REAGENT	0.215578	NEGATIVE
HIV-positive sample 9	NON-REAGENT	0.226131	NEGATIVE
HIV-positive sample 10	NON-REAGENT	0.794472	NEGATIVE
HIV-positive sample 11	NON-REAGENT	0.334171	NEGATIVE
HIV-positive sample 12	NON-REAGENT	0.252158	NEGATIVE
HIV-positive sample 13	NON-REAGENT	0.317153	NEGATIVE
HIV-positive sample 14	NON-REAGENT	0.255579	NEGATIVE
HIV-positive sample 15	NON-REAGENT	0.439322	NEGATIVE
HIV-positive sample 16	NON-REAGENT	0.249226	NEGATIVE
HIV-positive sample 17	NON-REAGENT	0.243851	NEGATIVE
HIV-positive sample 18	NON-REAGENT	0.368953	NEGATIVE
HIV-positive sample 19	NON-REAGENT	0.304447	NEGATIVE
HIV-positive sample 20	NON-REAGENT	0.251181	NEGATIVE
HIV-positive sample 21	NON-REAGENT	0.328392	NEGATIVE
HTLV-positive sample 1	NON-REAGENT	0.282412	NEGATIVE
HTLV-positive sample 2	NON-REAGENT	0.219598	NEGATIVE
HTLV-positive sample 3	NON-REAGENT	0.255319	NEGATIVE
HTLV-positive sample 4	NON-REAGENT	0.269095	NEGATIVE
HTLV-positive sample 5	NON-REAGENT	0.268177	NEGATIVE
HTLV-positive sample 6	NON-REAGENT	0.250251	NEGATIVE
HTLV-positive sample 7	NON-REAGENT	0.717869	NEGATIVE
HTLV-positive sample 8	NON-REAGENT	0.21005	NEGATIVE
HTLV-positive sample 9	NON-REAGENT	0.280116	NEGATIVE
HTLV-positive sample 10	NON-REAGENT	0.275377	NEGATIVE
HTLV-positive sample 11	NON-REAGENT	0.390785	NEGATIVE
HTLV-positive sample 12	NON-REAGENT	0.360937	NEGATIVE
HTLV-positive sample 13	NON-REAGENT	0.503015	NEGATIVE
HTLV-positive sample 14	NON-REAGENT	0.269095	NEGATIVE
HTLV-positive sample 15	NON-REAGENT	0.279397	NEGATIVE
HTLV-positive sample 16	NON-REAGENT	0.388948	NEGATIVE
HTLV-positive sample 17	NON-REAGENT	0.273228	NEGATIVE
HTLV-positive sample 18	NON-REAGENT	0.253023	NEGATIVE
HTLV-positive sample 19	NON-REAGENT	0.253023	NEGATIVE
HTLV-positive sample 20	NON-REAGENT	0.280116	NEGATIVE
HTLV-positive sample 21	NON-REAGENT	0.259296	NEGATIVE
HTLV-positive sample 22	NON-REAGENT	0.249246	NEGATIVE
HTLV-positive sample 23	NON-REAGENT	0.334673	NEGATIVE
HTLV-positive sample 24	NON-REAGENT	0.31869	NEGATIVE
HTLV-positive sample 25	NON-REAGENT	0.31608	NEGATIVE
HTLV-positive sample 26	NON-REAGENT	0.257615	NEGATIVE
HTLV-positive sample 27	NON-REAGENT	0.264962	NEGATIVE
HTLV-positive sample 28	NON-REAGENT	0.250754	NEGATIVE
HTLV-positive sample 29	NON-REAGENT	0.273869	NEGATIVE
HTLV-positive sample 30	NON-REAGENT	0.432573	NEGATIVE
HTLV-positive sample 31	NON-REAGENT	0.359296	NEGATIVE
HTLV-positive sample 32	NON-REAGENT	0.348538	NEGATIVE
HTLV-positive sample 33	NON-REAGENT	0.319596	NEGATIVE
HTLV-positive sample 34	NON-REAGENT	0.24889	NEGATIVE
HTLV-positive sample 35	NON-REAGENT	0.242002	NEGATIVE
HTLV-positive sample 36	NON-REAGENT	0.28976	NEGATIVE
HTLV-positive sample 37	NON-REAGENT	0.268636	NEGATIVE
HTLV-positive sample 38	NON-REAGENT	0.26083	NEGATIVE
HTLV-positive sample 39	NON-REAGENT	0.258074	NEGATIVE
HTLV-positive sample 40	NON-REAGENT	0.316394	NEGATIVE
HTLV-positive sample 41	NON-REAGENT	0.235543	NEGATIVE
HTLV-positive sample 42	NON-REAGENT	0.300729	NEGATIVE
HTLV-positive sample 43	NON-REAGENT	0.245595	NEGATIVE
HTLV-positive sample 44	NON-REAGENT	0.247418	NEGATIVE
HTLV-positive sample 45	NON-REAGENT	0.28706	NEGATIVE
HTLV-positive sample 46	NON-REAGENT	0.258809	NEGATIVE
HTLV-positive sample 47	NON-REAGENT	0.306291	NEGATIVE
HTLV-positive sample 48	NON-REAGENT	0.331813	NEGATIVE
HTLV-positive sample 49	NON-REAGENT	0.286432	NEGATIVE
HTLV-positive sample 50	NON-REAGENT	0.309965	NEGATIVE
HTLV-positive sample 51	NON-REAGENT	0.377468	NEGATIVE
HTLV-positive sample 52	NON-REAGENT	0.30402	NEGATIVE
HTLV-positive sample 53	NON-REAGENT	0.26037	NEGATIVE
HTLV-positive sample 54	NON-REAGENT	0.345729	NEGATIVE
HTLV-positive sample 55	NON-REAGENT	0.268844	NEGATIVE
HTLV-positive sample 56	NON-REAGENT	0.253023	NEGATIVE
HTLV-positive sample 57	NON-REAGENT	0.274606	NEGATIVE
HTLV-positive sample 58	NON-REAGENT	0.269849	NEGATIVE
HTLV-positive sample 59	NON-REAGENT	0.324659	NEGATIVE
HTLV-positive sample 60	NON-REAGENT	0.435788	NEGATIVE
HTLV-positive sample 61	NON-REAGENT	0.326496	NEGATIVE
